# Supplementary material for: Assessment of Micro- and Nanoplastic Composition (Polymers and Additives) in the Gastrointestinal Tracts of Ebro River Fishes
Source: Molecules. 2022 Dec 28;28(1):239. doi: 10.3390/molecules28010239 (PMC9821878; doi:10.3390/molecules28010239)
Supplement: Supplementary file 1 [file molecules-28-00239-s001.zip]

Archive with 1 entries (1 files):
- molecules-2077067-supplementary.pdf
